# Supplementary material for: Clinical-Grade Patches as a Medium for Enrichment of Sweat-Extracellular Vesicles and Facilitating Their Metabolic Analysis
Source: Int J Mol Sci. 2023 Apr 19;24(8):7507. doi: 10.3390/ijms24087507 (PMC10139190; doi:10.3390/ijms24087507)
Supplement: Supplementary file 1 [file ijms-24-07507-s001.zip]

Archive with 2 entries (2 files):
- ijms-2248755-supplementary1.pdf
- ijms-2248755-supplementary2.pdf
